# Supplementary material for: Oleanolic Acid Alleviates Atopic Dermatitis-like Responses In Vivo and In Vitro
Source: Int J Mol Sci. 2021 Nov 5;22(21):12000. doi: 10.3390/ijms222112000 (PMC8584529; doi:10.3390/ijms222112000)
Supplement: Supplementary file 1 [file ijms-22-12000-s001.zip]

Archive with 1 entries (1 files):
- ijms-1431016-supplementary.pdf
